# Supplementary material for: Lentiviral vectors for precise expression to treat X-linked lymphoproliferative disease
Source: Mol Ther Methods Clin Dev. 2024 Aug 20;32(4):101323. doi: 10.1016/j.omtm.2024.101323 (PMC11415656; doi:10.1016/j.omtm.2024.101323)
Supplement: Data S1. Tables S1–S8 [file mmc2.xlsx]

## Sheet: Table S1 Enhancer Sequences
My Enhancer Name	Sequence
Enhancer 1	CCTTCAGAGGGAGCGTATGCTGTTTACTTGTTAGCCAACATATCACATCAGAGGGACACAGTATTGCTCATTCTCCCCCTAGGGCTCTGAGCAAGACAAGGGCAGGGTGGGGACATTCTGGATGGGTGGGGAGTCATTGGCTGAAAAGTTGCAGATGTACCAGACACACTTCAGTTAGTTCTTTTGTTGGCCTGTGGCCCTGTCTGCAGG
Enhancer 2 (full length)	CTTTTCAGGTCTCAGGAATCCAAGATCAACATCCTGGTTCAGAAAGAGTTTTGATCTTAGAGGTCTGGATGGCTGCAAAGCTAATGCTCTCATACCAGACTCTGGTCTTCCTTTGTTCAGAATCTTGTGCTCTTTGCTTTAAAAAGTAACAATATTTCCATAATACAGAACCCTATGAGTGAAATTACTGGGTCAAATGAGACATGTTAAAAGACCCCTGATGCAACCTGAGAGATTACTTTATAGTGCACAGAGGTTGTATAAATTCATACTCCCATTAGCTAGTAGTGGGAGAGGCTA TGTGACACTTTCCTTTTTAAACCTCTTTTGGTTTCAGTTTCTTCATTGGTCAGCTGGGGCTAATGTTATTTGCCCTTAATTTTGAACTTCTGAAAAAA…
Enhancer 3	ATCTATCATCCTGTTTTCAACTCCATACCAAAACTCCCACTTTCAGAGATAACTGGTACCCTCAAAACCTGAGCTTTTTGAGGTTTGGAGTATAAACCGCATCCTTGGGTTTTGGCTTTTTCTAATCTGCTAAACCACTCATTTAGCCATTCTCTAGTTTCCATATTTGCACATGTACACGCATGCACGCGTGTGTGCTTCTTGCTTATTATAGCCTCTCCCCCTTTTTCCTTTGTACTCACTGCATTTGGCCTTTTAATCCCCTGTTCTTTTTTTGTGGGATCTCAGGAAGGAGCTCAGATAAGTGCATGTGTTCAATTTGCCCAATTTAATTGGAAGTGAAGTTGTTTTAAATAACAAACACCTGTTTCATTTTAAAGCCAATCCCATGAACAAAAA…
Enhancer 4 (full length)	ATTTTAGAACTTTGCTCATGGAAACTGGCAACAAATTCCCAACAAGGACTGCCAATCCTTAGCAGAGTCTTTCCTGCTTGTATATTAGGCACCTGGGTGGAACCACCAGGGTCCTGTTTAGTGTGCTGGAGCAGGCTTTGACTAACTAGAAAGTAGTTGGTTAAATAAAACCCTGGTGGCTGGCAGAGGTAATTTCTCCCTAACGGCCTGTTAGAGAAAGATTATTGTGACACTTATTAAAATGGTAACGAAGACTTTCTTCAAGGCTGCTGCAATAAGGGACAGAGACCGAACTCAACTCTAAATACAACAAGGTCCAGTGGGGATTTATAGCCAATCCATTTACAGAGTAAAGGGGTCAATGGATGGAAAATTACTAAGAGAAGCTTGATTATATCT…
Enhancer 5	ATTTGTCTGTAGTTTTCTTATGTCTTTGTCTGGTTTGGTATTGATTGGGTTTTGGATTGAAGTTATTTTTTAAGTAGTGGGTCTGAATTCAGGGCTGGTTTGAAGCAACAGTGCTTTATGAAGGCCAAGTTTCTCTTAGGCTTTCCTTTCTTTTGCTTTCCTTTACTCTGTTAGGCCACACTACTGACCTTTCTTCCTGCAACTGCAGATGGCGCTGGACCCTCAAATAGTCCCCCTGCTGCTCAGCGCTCTGGACTTTTATGTCTTTCTTCTTTGCTCCACTTCCAAAACAACAACACAATGCATAAAACAACAGAGACCTGCTTCCTGTGTGTGATAGTCAGCTAGTCAGATACATTGAAACTCGTGCTGAAAGACCTGCAGTCATATCCTTGTCTA…
Enhancer 6	GCCCAACAGAAATTTATTTTCTCACAGTTGTGGAGACTGGAAAACCACCGTCAAGTTCCAGCAGGGTGGGTGTCTGATGAGTGTTCTCCCCTTGGGTTGCAGACAGCTGCCTTCCCTCTGTGTGCTCACGTGGCCTCCTTGGTGTGCTTGTGTGGAAAGAGGAAGGAAGAGGGGGAGGGTAAAGGAGGGAGAAGAGGAGGGGAGAACGAGCACTCTCTGGTGTCTCTTCTTATGAG
Enhancer 7	CAAAGTAAATTGTGCTAATATGATGTATTTTAAGCCAGACCATCTTGAAAATAACCTTCAAATTTGGTGAAAATATGTCCACTTGTTTTTACAGCTAGAGAACAGACAAAACTAGAGAACAGGTGTTAATTACATACAGGTAAGACATAAGTGATCTGTGCAGTCATTGATGACCCTGGCCCTTTCTTCCGTGACTTCTGCTACTCATTAGTATCTCCACCAGAGGGCAGACAGTAAAAGAGAAAGGAAAGGAGAGGAAAGGACATGAGGCTCTTGCAACCCAGCAAAGAACTTGAAACTCTTTAAGCCCATCTCTGAATTCATTCTGAGGTCCTGATGGATCTAGTTTATTTGAATGACAGTATTAGCTCTGATAGGGAACTGGGTCCCAATCATGAC…
Enhancer 8	ATAAAGACTATTACCACAAAGGAGAACCTTTTTGTTACATCATATCGAGGGTGGGGCTGTTTTGTGCAATGAGCACCTGCAATGTTGCAAGTGAAGTTGGTGAACCCTGGTATCTTGGTTGGAGTTGAGAGTGCTGATGTAGCACTAGGCATGGAAACGTTGATGAATTAGTATGAATTGGGGCCTGGTTTGCAATGTGATTTGCATATCTGTGGTTTGGGGTTATGCATGCCGTATATTTACCCCTTTGCCCTGAAGAATAAAATTGGTTGAGTAGTTGAAATTAAGCAATGAGTCTTTGATCTGAAATGGTTTGGTAAAATAAGCAATTGTGTGGTTTTAAAAAATACTGCATATTGAAATATTTTCAAACCTACAGAGAAGT
Enhancer 9	CCTTTCTTCATCTTCAAAGCCAGTGACAGCATATCATCTTCAAATCTCTCTCTCTCTCTCCCTCTCCCTCTCCTCCCCTCACCGCCTCTCTACCTCCCACTTCACTGCCCCTCCCTTTTGCTCTGTCATCATATCTCTACCTTCTGACTCTGATGCTTCTGCTTCCTTCTGTTATAAGGACTCTTGTGATTACATCTGTCCTACTAGATAATCCAGATAATCATCCCACCTCAAGATCTTTAGCTCAATCTCATCTGCAAAGTCC
Enhancer 10	TTACATTTCATTAGTAAATAGTGTAAGCTTTGTTATTCTGAGGAAGAGGTGTCAGAGGGGCCTCTGGCACTTTCTCTCACGGCAAAGCACCGGCTCCTTTTGAGGGGAGGAGGGTGGTTCTTTGAGCTGGTCAACCTTGCGTGCTCTGCCTCCCTGCAGCCTGCCTGCTTCAGTCTAGCAGAGACTTCAGCTGGCTGCAAAATGTGGCCACCAGGGACATATGCTCTGGTATCTATAAACAGACCAGAGATAAAGAAGTCAGGACCTGGGCAAGGACTCTCGTATTCAAGCATACAGTAGGCATTGCGAGCACAGTAGAAGCATAAACGAAGCTCTGACAAGGTTTCTTGTCTCGGGGAGTAGAGCAGAAGCCTCCACTTTTTCCAATAACTTTGCAGT…
Enhancer 11	AGATTGGTGAGAGAATAGTACATAAAGTAGAATGTGTTCATTTATTTGCTTGGATTTTTATTTTTTTTAATTTAAAAAATTATACGGTAAAATGGACTTTTTGGTGAGTACGCATTCTATGAGTTTTAACACATGTATAGATTCACATAACCACCACAAGCAGGAAACAGAACAGTTCCATCTCCTCAGAAAACTCCCTCTGGCTCTCCTTTTATAGTCAAACTCTCCTCCCACACATATGCCTTGATTTTATTTATTTTAAAATGTCCTCCCCAACATTTTATGAGAATAGATTAAGATAAATTTGATGCAGCCATTCACTTTATAGAGTTCCTACTGTATGCTCACCACTGTGGTAGGTTCTGCAGGCTGTGTAAGGAGTATCATATGTGGACCAGG…
Enhancer 12	CTTTCAACTAATTTACTTTCCTTATCTCTGCTGTATGAACTTATTTTATTTTGTGTCAACTTTTATTTTAGATTCAGGAATACATGTGCAGGTTTGTTACATGAGTATATTGCATAATGCTGAGGTTTGTGGTATGAATGATTGCGTCACCCAGGAAGTGAGCATGGTACCCAATAGGTAGTTTTTCGGCCTCCGTCCCTTCCCTCCCTCTCCCCTCCAGTAGTCCCCAGTGTCTACTGTCCCCATCTTTATGCCATGTATACCCAATGTTTAGCTTCCG
Enhancer 13	AAAAAAAAAATTCCAAATTTTGGGATATGTGATCGATAACCCAGGCTGCCACTGAGTAGGGCCATTTATTGTCTTAGTCACCAAGACTGCAAAATAAGGGCAATGATTTAGGCAGTGGGCATGACTTGTGCTGATTCAGCAGACTGGACTTACGAAAAGTTTATATCTGAGTTTAGTATTAAGATAGGACACATCTTGACTGCTTACCTAAAGTCTGTCTGAATTATTCAGTTTTTGTTTTAAGTGAATAAGGTGGCAGCTGTATAAGTCCAATATACAGTATATATATATATATATTTTTTTTTTTTTCCAGTGAGGAAGGAGGGGAAAATTAGATTTTGAAAACTTCAGGCTCATGTTGCCAAACGGGGATGTTTTTTACATTATGGTGCTAAATCT…
Enhancer 14	CCTGCAGAAAAGGCCTGCATATACATACTTCCCCCAAATTTGCTTCTGTTTTGAGGCTCCATGCTCTCCAACTGAATTATCTCCCTCTGGGATTCTCATCCTCACCTCATGTGACCAGCCTTACCAAATGCTTTGACTCTGTCATTGGGCCAGGTTCTGGACTGGCTGACTTTCACATTTCCCTCTAGGGGCAAGGAATACAGAAAGCTAAGATTTGGGCCCTGAAGAAACATTATTTCATAGTCTTCCTGAGGGTCTCACTGCTTATTCTCAGGTGTGTTAGCAAGCCAGAGGTTCCGGGGCCTGCTTGCACATGTGCCCAGCTTAGAAGAAATCCCATAATAGGACTCGTTCATTGTATTAGACATATTTTGTTGTCATGGTTTTTAAAGTACAGTA…
Enhancer 16	AATTGGATATGTGCCTTGGTGCCACATTTATCTTCATGATAACTTAGGCCACCAACATTATTTTCAATTTCCTGAATACAATCCAGTGGTAAAGTGAGCCTGAAAGCCAGCCTAGGATTGTTTGCCACATATAAACCACCGAATGGATAA
Enhancer 17	AACCAAAAAACTCCAACTCATATAAGGGTGGTTCATTAAATCATTTGGCAAATATTTATTAAGTACTTACTATTTGCCAAGGGCTGTACTAGTCACCGGGGAGGGCTTTCCAAGTGTTTAATGCGCTGATCTCTTTTGTCAATAAGAAAG
Enhancer 18 (full length)	ATCTCAAGTCCAAAGAGCATTTATGGGAACTCACAGGAGTGGTCTTTGTTGGAGGTGTCCAGGAAGATCTACACACCTCCAACCAGTGTGGCTTTAGTGCTTGTGTGGTCTGAGATTGGGCCATAAATTGAACTTGAGCCTCATTTTTTCCCTCCAGCCCCGCCACTGGAGTACACCACTGCCTGCTCAGAATTTTAGTTTCTCTTGTCTGTCACAAGGCCCTAGGAATGTAGAGAAGATAAGATGCACTTTTGCGTTCAATAGAAGTGGAGAAGCATAGCCATTTAGGAAAGCAATTAGCGATTGATGACTGGAAGTAGTTGGAAACATGGGCTTGAAATGAATGCAGGTGTGCCTGGAACTCTGCCATTGCTCCTCATCCTGAAATGGTAGTCAGTA…
Enhancer 19	GAGTGAGGGTGCTAATTTCTCCATGTCCTTTTCCGTTTTTTGATTGTAGCCATTCTAGTGGGTGGGAAGTGGTATTTCATTGTGGTTTTGATTTGCATTTCCCTAATGACTAATGATGTTGAGCATCTTTCCTGTATGATTGGTAATCAT
Enhancer 20	ATTACCAGTTTGGACCAAAGAGAACAGGACAGTATGGTATAGTTATTTGGCTGCAAACATGGTTTATCTTTCAAGAAAAGGGAAGAACGACCCTGAGGGTGATTCAGAGATAACCAGGGCTGCCATTCCTACTATAGGCCCAAAGTGCACAGGCCTGGAGGGTAAGGCTGCCTCTACCTTGGTTTCAAAAAGTGAGACTGACATCCAACAGAGCCACATAGGTGGGGCCATCACCCTAGCCAAAGGATGTGGCCACCTTACAGAGCTGTGGGGGTGATGCTGCTT
Enhancer 21	CTAGTGTTTAATCTTTCAATTGACAGTGCTACTCATTTGGACCTGTGTTAGAGATGTGTCACGTATGTTTGTCAGCACCCTGCAGAAAGAGTAGGGGTTTCATAATTCAAAGTGATTTTCAGCAATGGCCTCACTCGTTTTTTGCTTTCAGTATATTGCAAAATACTGTGGTTTACCTGTGCAGGGAGAAGGCTA
Enhancer 22	AGATTGGTTTGGGGTGGAGAAAATCAACAAAACCCCATGTGGGTGTGGTGCTGGCTTTTCTGAGTTCATTGTTGGACGGAAAATTCAGACTACTTCTCAGCCTGAGTCATCTGAAAAAATTGGATTTGCTAATTTGCAGGTGGAAAATGTAATGTGCCTGTTAATTTCTTCAGATGATGACATTTAAAGGTGAAAGTGATAATGGTGCTGGGGAGGTGTACCTGGGGATCATGGGCTTTATGGTGCTGGGTCAGAGCTGCCATTGAGGTCAGGTGAATTGGCTTTGGTCAAAGGGCAGAAGCCAGGGCTCTAGTATAATTTCCCTGTAGACTGATAATGGAAATTTCCCATTACAACTTGTGGGCATATGATGTAATTGGAGATTCATAAATAGATTTC…
Enhancer 23	TATTAGTTCAACTTTTTAAGATCCCATGTATAACTGAAACTACGCGGTATTTGTTTCTCTGCGCATAGCTTATTTCACTTTACAAACTGTCCTCCATATTCATCCATGTTGTTGCAAATGACAAGATTTCCTTTGTGTTTAAGGCTGAATAGTATTCCATTGTGTATATACAACATATTTTCTTTATCCATTCATCTGTTGATAGACATGTAGGTTGATTGCATTATGTCTTGGCTATTGTGAATAATGCTGCAATATACATGAAAGTGCAGATTTCTCCTTGACATGATGATTTCATTTCCTTTTGATATATACCCAGCAGTGGGATTGCTGGATCATATGGTGGTTCTATCTTTAATTTTTTGAAGAACTTTCATACCGTTTTTTATAATGGCTGTA…
Enhancer 25	CTGTGAACATATGGGGGAACACTAATATAGAGCTAAAAAGAATTTTTGTCATGTTTTCAATGAAAAATTACCCCAACATAAGGAAATGACTGAGAGTTACTATGGATAGTGTAGTATGCTATCTTCAGCATACCACTATCTAGCTGACAG
Enhancer 26	TGGTCAGTTACTTCAGTAACTTGAAAGTGAAAGATATAAACTGCTGGCCTATTTGAGGGGTGAAACAATTTTGCTCATTCAGAAATTGGAGGGGTTGTGGGGAGAAGGAAATTGTTAATATTAGATGAGTTAATCATGAGAAGTTTTATGTACCATTCACACCAGGTTGTTCAGAGACTGAAGGAGGTACGAAGTTTTGAAGTGGTACTCAGGTTCCTGCTACTTAACTGAAAGTGAGATAAGATCAGATTCGTTAGGAAACAATTCTCAAAACAGACTCATTTACTTTGACTAAATGCGTCTGAATGATAGTAGGGAGATAGAGTCATTGTATTTTTTAGAGACCCACTGTTTTAGAAAGTGGAAAACTTGTTGCTTACCATTCTGCTTATCTTGTTG…
Enhancer 30	GGCACTGAATGGATATAGAAGGGAAGGGAAAAGCCCTTGAAATAAGTATTGGGAATAAAATACCTGCCCACAACACCTTAACACAGCATCCCATCTGGTTTCTGCCAAGTGATCAGAATTGATACACGCTACTATTTGTCATCTCTGCCCTGTTATCCACTACTTCTTGACCTCATCCTGTATCATCCTGTAGGAGAACTCAGTCAACTGATTGCACTTCTAAGAAGCTTTTTCTAGACATGGTGCCAGAGCTGTTGTGGACAAGGAAATTGCCCTTGAGGAAGATGTGGCAGTTAGAGG
Enhancer 31	TGTTTTAGCTCTCACATGCCAGTGAGAACACATGATATTTGTCTTTCTGTGCCTGGCTTATTTCACTTCACATAATGACTTCCAGTTCTATTTACATTTCTGCAAATAACAGGATTTCATTCTTTTTAATGGCCAGATAGTATTCAATTG
Int1	TTTCACAAAGGCTTCAAGGGAAATACGTGGAAGCTATTGAATGTCTTGGGCTTGAATCTTTATGTTTTGCTTATATAATTATTGTTCCCGTGTGGAACCTAGGGAAGGGCAATGAAAACCAGCTAGGATTCTTAGGCTCTTTTCTCATTGAAAGAAGGTGGAGTGAGTGGGTGGGTGAAAGGCGCTGCTTTAGGGAAGCTGACAAAGGAGATAACATGCTCCTTAACCCAAAGGTGAAAAAGAATGTACAAAACAAGTCTGGGCAGGGGAGGGACAACAGGGTATAGTGAGAGGCAAGATATACCTAAGGCTTCAGCCTCACGGGGCTCCTGGCCGTTTCTCAAGCTCCTCAAAAATGCCCCCACTTAGGATTTCTGCGCTTATTGTTCCTTCTGCCCA…
5RL	GTGTGGGATGTGAAGAGTTATATCTATAAACCAAAATGAGGCAGACCACAGGGTAGACGTTGGTAAGTGATGAATGTGAAAGAAGTCAATGTCAGAAATGATATACTTCTTGAGGCAAATTAGAAGCCACATTCTCTGCAGAGGGTTCTCTCTATAAAGGGAAAAAAGAGGGGGAAAGGAAGGGAGCTAACTAGGTGCCAGGTACTCTTTTAGGTTCTGGGTGTGCTAAGAGGAATATGACATCATCTCTGTCTTCCGGGAGTTCACAGGCTAGTAGGAGAAAATAATATTGTGTATTTGTTAGGCTCCAGGCACACCGCATATACCATCACATCTATCTTCATGGAAAAAGATAAAAACTAATGAGGAGTGGCCTTCATTTGGTCTAGAAAACATTCA…
3R	AGATTTTGAAATGTCAGAGCCACTCTATAAAACTGACCACCCTTGGCATCATTCTTTTAATCTACCTGGGTTTGAGAATAGCCTAGGGCATTTGAAATGAAGACAATTAGCACCTCAGACAGGGCTTCCACATGCAAAATTCTGTCACCTCTCAGAGACCTCAGGAGTTGACAAGTTTGGTTAAGAAGATACTTTCAACCTTGGCTGGCAGTTTTTCTAAAATTTCAATGCTTTTATAATCTGATTTAAATGGCATCTATATTCTAAAAGGTTGTAACTGTGAAGCTCTCTTCCTCCATTCTATGATTTTCCCCCTTAAGTTATTGTAAAATGTCAAGAATGAAAATATTTCCTTTATTGAGGGAGATTGAGGAAACAGGTCTTTGTTCTTGTGCACAA…
Intron 2	CCTCTGTTGGTGAATTCATTGTGGGTAATGGCCTGTATACCCTTAGAGGTTTGAGATGTCTGATGGGGAGCAGGCAGGAAGGGCAGGGCAATGAGCAAGAGCTTGTACAAACTAATACCACCTTTGGGAGAACTGAAATGACAGCTCATTAGCTCCTCTTGCAGGGAAATTCAGCCAACCAAAGTAAGCTCTTCTGGAATGTTGTTTTTC
5R	AGGTAAGTGCTTTTCTGATTTTATTGCTGTCCAAGTTCCCGGTTGATGAGCCTACTTCCTGTCTTCTTTGGCTGGCCTTTTATTCATCAAGTTTTTTTTTTTTTTTTTCACCTTTTCTTTCCCAACATGAGCATCCTTGCTATTTTCCAGTACGTAATCACTTGCACCTTTACAGAAAGGTCATATCCTTGCTGTATCTAAAATATTGCCATGCTAACATATTGTAAGATGCTGAGTCAAGGTAGAAAAATGCACAATATATTTCCAAGTGTGCAGCTCTCTTCAGAAAAAAAAAAAGTGTGTCAGCAAGCCCAAAAGGAACATGACAGCTTATCAAATACTTATTCATTTCCTCTGAAATTTGTTCTTAAGAGATAAGGTCAGTAGGGAGACAAGCTT…
Promoter	TGTAGGAGTCTTCATGGCCATGTTCAGTAATGATTGCATACTGACAGTACTGATAAAACTATCAGTGTTTTGTTCTCAGAGCTCTTGGTCCTTTCATTTTGTCAGTGTGTTTTTGCCCTACGTAGTGGGTCCACATACCAACAGAGACATGTACAACTTGCCTCTATCATCAACTCCTTATGGGCTAGTTGAGCTAAGTTATTCCTGGTGGCCTCTGAGTAAACCGCAAGAACAGAAGCATTACTAAGCATCCCCGTCTGAGTGCAAGGGTGTGTGTTGGCAGTACAGCCCCAATCTTGCAAAATCCTTCTTCCAATGTTCCTCCCCTCTCTGTATGAACCCTGTGTTGGGGGGCAGAAGATGGAAGCCCTTGGCAAGCTCGATCGAACCAAGCTACTA…
5RC	GGTGGAATTTTATTCTTGAGCTTTCAAGAAAGAGAACAGATTTTTTAGATGAAAAGCCGCAGACTCATTTACAAAGACGTAATATTTTCTTGTGCTGATAGCATACCCTGAGGGCCCCCACCCAGGATAAAGAGAGGCGGAAAGAAGATTCTGTCGCGATCCAAAGGCAACTGGTTGATGAGGCCAAATAAGTACATGATGATTTATTTGTGTGTCAGGTGCCAAGGTGTGGGATGTGAAGAGTTATATCTATAAACCAAAATGAGGCAGACCACAGGGTAGACGTTGGTAAGTGATGAATGTGAAAGAAGTCAATGTCAGAAATGATATACTTCTTGAGGCAAATTAGAAGCCACATTCTCTGCAGAGGGTTCTCTCTATAAAGGGAAAAAAGAGGGG…
5RS	TTTCTTGTGCTGATAGCATACCCTGAGGGCCCCCACCCAGGATAAAGAGAGGCGGAAAGAAGATTCTGTCGCGATCCAAAGGCAACTGGTTGATGAGGCCAAATAAGTACATGATGATTTATTTGTGTGTCAGGTGCCAAGGTGTGGGATGTGAAGAGTTATATCTATAAACCAAAATGAGGCAGACCACAGGGTAGACGTTGGTAAGTGATGAATGTGAAAGAAGTCAATGTCAGAAATGATATACTTCTTGAGGCAAATTAGAAGCCACATTCTCTGCAGAGGGTTCTCTCTATAAAGGGAAAAAAGAGGGGGAAAGGAAGGGAGCTAACTAGGTGCCAGGTACTCTTTTAGGTTCTGGGTGTGCTAAGAGGAATATGACATCATCTCTGTCTTCCG…
E3L	AAGTCAATGCCCTCGTTTTACAGATGAAAAGACTGAGGCCAAGAGATAGAAGTGATTTGTTGAAGTCTAACCACTAATAAGGGGCCAAGTTAGGATGGGCACCCAAGTCTCCTACTTCCTCTTCTGCTGCTTTTCTATCTAGGATGTGAGATTTCTGACTGCCCCCAAACTGATGGGAGGGTGAGGGAAAACTTTCCTTCTGACTGTGGTTTTTCTTAGCAACATCATTACTGGCATTGAAACATTACTTCTTCTGGTGGCTAAGAGGAAAATGCTCTCCGCCACCTTGAAGGCCACAGGTGGCCAGACATTCTGGGAATCACTGGAGCTTTCTCAGGGCCACAGGGGAACCGTTTGTTTGAAATGTAATAAAGGTTCCTTTACACCAAACGTGGAGAA…
E3M	TTCCTCTCCCCAAAGTGGAAATAATGAGCGAGTGCTGAGCTGATGTGACCACGTAGCCCCATTCCCCAAGGTAAAGTGACTACATACATTTTGTCTTGGAAACTCACTGCCTTCTGCAGAGTCCTTTTTCACTGGTAAAGGTTAAGTTTTGTTATTCTCCTGGATCTTTTGAAAACAATGCCTATAAATGAGGAAGCTAGCAATAAAACCCCTACTGTTTGTATAGGCTTTGTAGCTTACTGTGATCTAATTTAATCTCCTATCTTGTCTTTTTCCTCAGTGCTTTGTACACAAATGTTATTGATTCCCTCCAGAGGCAGCCATGTGTGGTAGAATAAACAGCATGAGTCTGGAGTTTTAGCACCCACCTCTTCAACGATCTGAGTGCTGTTAGGCAAG…
E3S	AAGGTAAAGTGACTACATACATTTTGTCTTGGAAACTCACTGCCTTCTGCAGAGTCCTTTTTCACTGGTAAAGGTTAAGTTTTGTTATTCTCCTGGATCTTTTGAAAACAATGCCTATAAATGAGGAAGCTAGCAATAAAACCCCTACTGTTTGTATAGGCTTTGTAGCTTACTGTGATCTAATTTAATCTCCTATCTTGTCTTTTTCCTCAGTGCTTTGTACACAAATGTTATTGATTCCCTCCAGAGGCAGCCATGTGTGGTAGAATAAACAGCATGAGTCTGGAGTTTTAGCACCCACCTCTTCAACGATCTGAGTGCTGTTAGGCAAGCTGCTTCCCCTCCCTAAGCCTCAATTTACCCGCATACAGAATGAGGAAAGGGTTTGGACTCCACAGA…
E3P	GCCATGTGTGGTAGAATAAACAGCATGAGTCTGGAGTTTTAGCACCCACCTCTTCAACGATCTGAGTGCTGTTAGGCAAGCTGCTTCCCCTCCCTAAGCCTCAATTTACCCGCATACAGAATGAGGAAAGGGTTTGGACTCCACAGAATCTGAGGCCTCTCTAGTTTCTCATTGGAGTGCAAGTGCCATTGTGTGGTTTCTGCTGTGGGCGTGGTTGTTCCAAACCAAAGGGCAGGGACAGGATGCAGTCTGCTGATCAGGGACAGAGGAAGAGAGACACAGCAGCTTTGCACATTTGTGGGTCCTTATTCCCTCTCCTTACATTTCCCAGACTGTTTAAGTTCATGATCTCAGGGCAGCGCCTGTCCGCCCCCTACCACACACATCATACTATTCAGA…
E4LL	TTTTTTGTATTTTTAGTAGAGACAGGGTTTCACCATGTTGGCCAGGCTAGCCTCGAACTCCTGACCTCAGATGATCCACCCGCCTCAGCCTTCCAAAGTGCTGGGATTACTGGTGTAAGCCACTGTGCCTGGCCTGTTTATTTATCTTCTTCCCTGTTTTTCTGTGAATGTTAGGGGCAAAGGGGCCTAGTCTTATTTCCCAGTTCCGAGCACAGAAAGACTCAGAGTAAATGCTTGTTTGAATGATAGGAATTTTAGAACTTTGCTCATGGAAACTGGCAACAAATTCCCAACAAGGACTGCCAATCCTTAGCAGAGTCTTTCCTGCTTGTATATTAGGCACCTGGGTGGAACCACCAGGGTCCTGTTTAGTGTGCTGGAGCAGGCTTTGACTAACTA…
E4RL	CTGGCCACCCCTCAGACATCTAAGACCCTCACATTCTCTCTACTCTCTTCTGAACTAAAACTTGCTCTCTGATACAAAGGTATTTGAGGAAATAAAATAACCCCCCAAAAAGTAAAAGCTTTTCTCTTGGAATAGACTGGTTAAGTATAGGTAAGGTTTGCATTGTTAAGGAAAACTGGCATTTTTAAAACGGACAAATCCAGAAATTAAAAGACTAGATGCCCCAAAGTAGGAATTTCAGGCATCTGAGAGGGGGCCGCAAGGTTGTGTGTGTGTGTGTGTGTGCGCATGTGCATGCGTGTGCTCCCGTATGGAGGTGGAGGAGGGCTCTCTAGTATCTTACAAATGACACAGACATAGATAGCTTTCTTTGCCTATGTCTAAAGTCGGCTCAGCTAC…
E4LS	GGCTGACATTAGCTATGGATGGGTCAGTGTGCTAAGGGTTAGAAGGAAACCCTGGGAACAAGCTGTGTGTTCTGGGATGTTGTTGCAGGAGGACAAGTAGGAAGCAGGGGGAGCTCTGCAGGGCTAAACAAGGTGAAGGAATACATCCTAGATGTGATATAATAAATACTTTTTTTTAACAGATTAATTGCTATAGCTGGCTTCTCAGCTTCTAGCAGGTGGTTACAATAAGCTGATCACAGTCCCCAAGTGTGTTGTAATTGTCTGTTTACTTTTCTTTTTTTTTTTTTTTTTTTTTTTTTTGAGACAGAGTTTTACTCTGTCGCCCAGGCTGGAGTGCAGTGGCGCGATCTCGGCACACTGCAACCTCCGCCTCCTGGGTTCAAGCAATTCTCCTGC…
E4RS	CCAGGAAAGGGCTCCTTTTCCTAATTCACACAAAAGTGCCTGTGGGTACAAGGCAGGAGTTCGGTCACAGAGAAAAAATAACAGCAGCTGGGACCCCTTGATTCTGAACTGTGAACTCAAATCCAATTCCTAAAGTCTTTTTTGGCTTATCCTACCTTCCAGTGTTCTGTGCTGGCTTAGAATTGCTTAGAGTTCAAGGTGCTCATAGAACCTGTGATCTACATGGTACACTCTTTTTGCCTGTGATCTACACGGTATACTCTTTTTGCAATTGTTCTGTATCTGATTTATGTCAAAGCTTTGCAAACCCAACTGATCTGGGGGACCCTTGAGGGCTACGCTTGTGCCATCATAATCCTCTCTGAAGTCCTCCCACCTAGGGTTACCAGATGTAGCAAA…
E5M	TAGTTTCCTGAGAGTTTTTTTTTTTTTTAAATCGTAAATGGATCTGCATTTTATCAAAAATTTTTAATGCATCTATTGAGATCAATCCTTGGATAAACACTACTTGATCATGAGGTATTATCTGTTTTTCTGTATTGATGGATTTAATTTGCTAACATTTGGTGGGGAGATATTTTCTGTCTATGTTCATGAAGAATATTTGTCTGTAGTTTTCTTATGTCTTTGTCTGGTTTGGTATTGATTGGGTTTTGGATTGAAGTTATTTTTTAAGTAGTGGGTCTGAATTCAGGGCTGGTTTGAAGCAACAGTGCTTTATGAAGGCCAAGTTTCTCTTAGGCTTTCCTTTCTTTTGCTTTCCTTTACTCTGTTAGGCCACACTACTGACCTTTCTTCCTGCAA…
E5L	AACTCAGTTCTAGTAGCTTGTTTGTACACTCTTTGGGATTCTTTGGTTAAATGATCATGGTGTCTGTGAATAAAGACAGTTTTATTTCTTCCTTTTCAATATTTATGTCTTCTATTTCCTTTTCCTTGCTTAATTGCTCTGGTTAGAACCTCCAGTACAATGTTGAATAGAAGTGGCAAGAGAAGACATCTTGTTCCTCTTCTTAGGGGAAAAGCTTTCAGTCTTTTACCATTAAGTATGATGTTAGCTGTGGGTTTTTCATAGATGTGCTTGATCAGGTTGAGGATATTTCTTTCTATTCTTAGTTTCCTGAGAGTTTTTTTTTTTTTTAAATCGTAAATGGATCTGCATTTTATCAAAAATTTTTAATGCATCTATTGAGATCAATCCTTGGATAAA…
E20La	AGAGGCTTCAGAATGAAACATACCTTACCAGCACCTTGATCTTGGACTTCCCAGTCTCCAGAATTGTGAGAAATAAATTTCTGTTGTTTAAGCCACCCTGTCTATGGTATCTTGTTATGGCAGCCTGAACAGACCAATACAGATTTTGGTACTGAGAGGAGGAGTATTGCTGTAACAAATACCTAAAAATGTGGAAGTGGCCTTAGAACTAGGTAATGAGTAGAGGCTGGAGGAGTTTTAAGGTGTATGCTAGAAAAAAGCATAGACGGCTGTGAACAGAATGTTGGTAGAACTATGGATGTTGCAGGTTATTCTGATGAGGTCTCAGATGGAAATCAGCAACATGTTACTGCAAAATGGGAGAAAGGTGTTCCTTGTTATAAATGGTAAAGAACTTGA…
E20Le	AGAGGCTTCAGAATGAAACATACCTTACCAGCACCTTGATCTTGGACTTCCCAGTCTCCAGAATTGTGAGAAATAAATTTCTGTTGTTTAAGCCACCCTGTCTATGGTATCTTGTTATGGCAGCCTGAACAGACCAATACAGATTTTGGTACTGAGAGGAGGAGTATTGCTGTAACAAATACCTAAAAATGTGGAAGTGGCCTTAGAACTAGGTAATGAGTAGAGGCTGGAGGAGTTTTAAGGTGTATGCTAGAAAAAAGCATAGACGGCTGTGAACAGAATGTTGGTAGAACTATGGATGTTGCAGGTTATTCTGATGAGGTCTCAGATGGAAATCAGCAACATGTTACTGCAAAATGGGAGAAAGGTGTTCCTTGTTATAAATGGTAAAGAACTTGA…
E20R	ACACTAAGGGTGTGGCTGGACTATCTGTCACTACTTAAGATTACTTATGATGTTAACCAGCCATCTGAGCAGAAGTCAGGAATAGAGTTTGGAAAAAAGCAGCAGAAATATTACCAGTTTGGACCAAAGAGAACAGGACAGTATGGTATAGTTATTTGGCTGCAAACATGGTTTATCTTTCAAGAAAAGGGAAGAACGACCCTGAGGGTGATTCAGAGATAACCAGGGCTGCCATTCCTACTATAGGCCCAAAGTGCACAGGCCTGGAGGGTAAGGCTGCCTCTACCTTGGTTTCAAAAAGTGAGACTGACATCCAACAGAGCCACATAGGTGGGGCCATCACCCTAGCCAAAGGATGTGGCCACCTTACAGAGCTGTGGGGGTGATGCTGCTTTTCCA…
E7S	CCTTTAAAATTGGGTTTCCAGATCCATAAAAATTCTAATTTAAAATACTATTGGTTATGACTTCCTATTCTTGGTAAAAGAAAACAAATACTCTTGGTGATTTGAAACTAAGATATTTTCATCTTTGGGACAAATTTTGTAGCATTTAAATTTATTCATTGTGTGGAGAAAAAAGTTATTTTGAAAAATTGATGAAATTTTTGAATATTCTCTTTAATCTGTGATATTTTAGAAAAATTCAAAAAGTGTAAGTTTCTTAACTCATACAAATCCATAAAATGATGGGCCACAAAGCTCAATGCAAGGAAAAAAATAATCAATGTGCCCTACAGCATCCCCAAAGTAAATTGTGCTAATATGATGTATTTTAAGCCAGACCATCTTGAAAATAACCTTCAA…
E3GS	CTTTCCCAGGGTCTACTTTAAAGCCAGTAGATTTTCAGGGGTCTCAGATCTTCTTATTGCTTGCCCTCTTGACATCTGAGGCCTGAAAAGAATTTGGGTTGCCTGCCTAGGCAGGCTTCCGGAGGCCTCAGCCTTCTGTCTTCCGGGGCTGGGGGTAGGAGGGTGCCAGAGCACAGGCAGTCATTGTTTGGGTATTGACTCAAAGGAGAAGGAGCCACAATGCACAGGAAAAAGGATGAGCTCATGACAGCTAAATGAAAAGATTCTTATCTTGGAAACAGCGGTTTCTTATGCAGAACAAGGGGCGGCAATGTGATTGTGCCCAAGGAGTACATTCAACAACAGGGATTTCAAATGAAGAAGTTATTTTGCATACTTACGGGAGGAGCAATGGGCCAG…
E3GL	TTCCTCTCCCCAAAGTGGAAATAATGAGCGAGTGCTGAGCTGATGTGACCACGTAGCCCCATTCCCCAAGGTAAAGTGACTACATACATTTTGTCTTGGAAACTCACTGCCTTCTGCAGAGTCCTTTTTCACTGGTAAAGGTTAAGTTTTGTTATTCTCCTGGATCTTTTGAAAACAATGCCTATAAATGAGGAAGCTAGCAATAAAACCCCTACTGTTTGTATAGGCTTTGTAGCTTACTGTGATCTAATTTAATCTCCTATCTTGTCTTTTTCCTCAGTGCTTTGTACACAAATGTTATTGATTCCCTCCAGAGGCAGCCATGTGTGGTAGAATAAACAGCATGAGTCTGGAGTTTTAGCACCCACCTCTTCAACGATCTGAGTGCTGTTAGGCAAG…
E3GP	GAGGGGTGTCACAGATAACTAGAATGGCAGTGATCTCTCAACCATTTCTATTTGGTGTTCAAATGTATTGTACGGAGCTGGTGATTTTTTGTTTCCTTTTTTTGCACCCAGGAGATTTACCTTTCTAGTTCTGTTTGATTTCACATGAAAGAAGTCTGAGCAAATCCCCACTGAAGACGAGTAGAGGAAAGGAGAGAAATGCAGAGGGTGCAGGTCAGGGAGGCCAGGAATATGTTCTTTGACCACAGTCCCTCTCTTTCCCCAACTCTGACACGTGGTCCCCTGAGGGGAAGGACTAGATCTGTGGCTGTCCTGGAAATTCCGGAATGTAGGTCACCCACTAAATGGGTAATGCCAGAAGTGGAGAGTAGAGTTGTATGTGGTTGCAGGTGGGAGGCA…

## Sheet: Table S8 Primers for Cloning
Primer Name (Fwd)	Primer Sequence		Primer Name (Rev)	Primer Sequence
oPAF148 - XLP1 - 3'UTR Barcode Primer	gccatttattcccatatttgtt		oPAR121 - XLP Library Prep PCR1	GTGACTGGAGTTCAGACGTGTGCTCTTCCGATCTattaacatttaaatgtatacccaaatcaag
oPAF168 - XLP1 to EFS	cagaacacaggtgtcgtgaATGgtgagcaagggc		oPAR119 - XLP Barcode Amp for NGS	attaacatttaaatgtatacccaaatcaag
oPAF169 - EFS from ADA for XLP	ggctccggtgcccgtcagtg		oPAR132 - Enhancer 1	GCCATGAAGACTCCTACAGATCCTGATCCTGGCGT
oPAF206 - SH2D1A Exon 1	ATGGACGCAGTGGCTGTG		oPAR133 - Enhancer 2	GCCATGAAGACTCCTACACTGTGGCATCTTCAGTTCCT
oPAF209 - Enhancer 3UTR-L - XLP Backbone	aaaaacaaattacaaaaattcaaaattttGTGTGGGATGTGAAGAGTTA		oPAR134 - Enhancer 3	GCCATGAAGACTCCTACAGAGAGAGAGAGAAAGAGAG
oPAF210 - Enhancer 3UTR-R - XLP Backbone	aaaaacaaattacaaaaattcaaaattttAGATTTTGAAATGTCAGAGCC		oPAR135 - Enhancer 4	GCCATGAAGACTCCTACAAGAGTCCTTCTTCACCAGTA
oPAF211 - Enhancer 5UTR - XLP promoter	aaaaacaaattacaaaaattcaaaattttAGGTAAGTGCTTTTCTGATTT		oPAR136 - Enhancer 5	GCCATGAAGACTCCTACAATAGTCACCTGTAGCTAGTG
oPAF212 - Enhancer Int2 - XLP promoter	aaaaacaaattacaaaaattcaaaattttCCTCTGTTGGTGAATTCATTG		oPAR137 - Enhancer 6	GCCATGAAGACTCCTACAACAGGGTTTTACCATGTTGG
oPAF255 - XLP Barcode Amp for NGS	ggtcctgctggagttcgtg		oPAR138 - Enhancer 7	GCCATGAAGACTCCTACACTGTGTATGGACTGTAAAGT
oPAF275 - XLP Library Prep PCR1	ACACGACGCTCTTCCGATCTNNNNggtcctgctggagttcgtg		oPAR139 - Enhancer 8	GCCATGAAGACTCCTACAAAAGGAGACATTGTTGGGACA
oPAF287 - Enhancer 1	aaaaacaaattacaaaaattcaaaattttATCTTTCTCTCCAATTTTCTATC		oPAR13-NGS-Lib-Rev-1	CAAGCAGAAGACGGCATACGAGATTCGCCTTGGTGACTGGAGTTCAGACGTGTGCTCTTCCGATCTCCGACTCGGTGCCACTTTTTCAA
oPAF288 - Enhancer 2	aaaaacaaattacaaaaattcaaaattttCTTTTCAGGTCTCAGGAATC		oPAR140 - Enhancer 9	GCCATGAAGACTCCTACATAGGTTTTTCATAAAATCAAATTCA
oPAF289 - Enhancer 3	aaaaacaaattacaaaaattcaaaattttTTTCTGTTTTTAGTATCTTCTCC		oPAR141 - Enhancer 10	GCCATGAAGACTCCTACAACAAGTGTTAGTAGACCACCAGA
oPAF290 - Enhancer 4	aaaaacaaattacaaaaattcaaaattttCATTAGCTATGGATGGGTCA		oPAR142 - Enhancer 11	GCCATGAAGACTCCTACATGCTGGCATAACAGGTGTGA
oPAF291 - Enhancer 5	aaaaacaaattacaaaaattcaaaattttAACTCAGTTCTAGTAGCTTGTTT		oPAR143 - Enhancer 12	GCCATGAAGACTCCTACACCCAGCAATCTCATTACTGG
oPAF292 - Enhancer 6	aaaaacaaattacaaaaattcaaaattttCCATAACAAACTACCATAGAG		oPAR144 - Enhancer 13	GCCATGAAGACTCCTACAAATTGATGAAAAGACTGCGAAC
oPAF293 - Enhancer 7	aaaaacaaattacaaaaattcaaaattttACTCAGGCACACATTACATA		oPAR145 - Enhancer 14	GCCATGAAGACTCCTACAATAGAATTTTTTTTATGTCTGCTC
oPAF294 - Enhancer 8	aaaaacaaattacaaaaattcaaaattttGAGAAGACAGGGCAGGC		oPAR146 - Enhancer 16	GCCATGAAGACTCCTACATGATGAGTTAATGGGTG
oPAF295 - Enhancer 9	aaaaacaaattacaaaaattcaaaattttAAACATGCCGTTCCCTC		oPAR147 - Enhancer 17	GCCATGAAGACTCCTACACCAATTGCAAAGACAGGCTC
oPAF296 - Enhancer 10	aaaaacaaattacaaaaattcaaaattttCAGGAGGCGGAGGCTG		oPAR148 - Enhancer 18	GCCATGAAGACTCCTACACTGCCAGATACACACACATG
oPAF297 - Enhancer 11	aaaaacaaattacaaaaattcaaaattttTGTGGGGACTGTGAGGATAC		oPAR149 - Enhancer 19	GCCATGAAGACTCCTACAATAAATTTTAAGGCAGATATAAATG
oPAF298 - Enhancer 12	aaaaacaaattacaaaaattcaaaattttCTCTCCATCTCCAGACTGAC		oPAR14-NGS-Lib-Rev-2	CAAGCAGAAGACGGCATACGAGATATAGCGTCGTGACTGGAGTTCAGACGTGTGCTCTTCCGATCTCCGACTCGGTGCCACTTTTTCAA
oPAF299 - Enhancer 13	aaaaacaaattacaaaaattcaaaattttTTGTCCCTTTTGATGACTGTAAG		oPAR150 - Enhancer 20	GCCATGAAGACTCCTACATGTAACTTTATTTTCCTAAAA
oPAF300 - Enhancer 14	aaaaacaaattacaaaaattcaaaattttCAGAGTCTGGCAACATTTCC		oPAR151 - Enhancer 21	GCCATGAAGACTCCTACATTTTTTAAAGCATTTACTTTTCACT
oPAF301 - Enhancer 16	aaaaacaaattacaaaaattcaaaattttATTTATATATAAATTTACATGTGT		oPAR152 - Enhancer 22	GCCATGAAGACTCCTACACCAGCCTGTATGACAGAGC
oPAF302 - Enhancer 17	aaaaacaaattacaaaaattcaaaattttCTCCCTCCCTCCCTTCCT		oPAR153 - Enhancer 23	GCCATGAAGACTCCTACAAAGGACCAGAATAGACATTTCT
oPAF303 - Enhancer 18	aaaaacaaattacaaaaattcaaaattttTCCTGACCTCAGGTGATCTA		oPAR154 - Enhancer 25	GCCATGAAGACTCCTACAGCTAGGGATGCTAAGAGAAGTAAC
oPAF304 - Enhancer 19	aaaaacaaattacaaaaattcaaaattttTATTGGGTGGTTATTGCAC		oPAR155 - Enhancer 26	GCCATGAAGACTCCTACAAAAAAAATTACTATATCTTTCATCA
oPAF305 - Enhancer 20	aaaaacaaattacaaaaattcaaaattttTAAATTCACACGTTTAAACC		oPAR156 - Enhancer 30	GCCATGAAGACTCCTACACAGGAACAGCACCATATATTGAC
oPAF306 - Enhancer 21	aaaaacaaattacaaaaattcaaaattttTTTTTCAACTCTTAAATTAATGCAC		oPAR157 - Enhancer 31	GCCATGAAGACTCCTACAGAGATCGGGCCATTCCAC
oPAF307 - Enhancer 22	aaaaacaaattacaaaaattcaaaattttGAGTGAGACTCCGTCTCAA		oPAR158 - Enhancer Int 1	GCCATGAAGACTCCTACACGTCACTCGTAAGAATACAATTG
oPAF308 - Enhancer 23	aaaaacaaattacaaaaattcaaaattttTGTGCCACATTTTCTTAATCCAG		oPAR159 - Enhancer 3' Region	GCCATGAAGACTCCTACAAGAGAGAGAGAGAGAGAGAG
oPAF309 - Enhancer 25	aaaaacaaattacaaaaattcaaaattttGCCACTGTGCCCGGCTAT		oPAR15-NGS-Lib-Rev-3	CAAGCAGAAGACGGCATACGAGATGAAGAAGTGTGACTGGAGTTCAGACGTGTGCTCTTCCGATCTCCGACTCGGTGCCACTTTTTCAA
oPAF310 - Enhancer 26	aaaaacaaattacaaaaattcaaaattttACTCCTTATCATATGTATGGT		oPAR160 - Enhancer 5' Region	GCCATGAAGACTCCTACATATCATCTTCCTTCCTCACA
oPAF311 - Enhancer 30	aaaaacaaattacaaaaattcaaaattttAGTGAGTGATGAGTGCCTTTA		oPAR16-NGS-Lib-Rev-4	CAAGCAGAAGACGGCATACGAGATAT TCTAGGGTGACTGGAGTTCAGACGTG TGCTCTTCCGATCTCCGACTCGGTGCC ACTTTTTCAA
oPAF312 - Enhancer 31	aaaaacaaattacaaaaattcaaaattttTATAAAAGAGCAAATTATACATTATTAAGT		oPAR17 - XLP Backbone (promoterless)	aaaattttgaatttttgtaatttgttttt
oPAF313 - Enhancer Int 1	aaaaacaaattacaaaaattcaaaattttTCCTGCTCTCCAGAAGGC		oPAR18 - SH2D1A Promoter with mCit homology	gcccttgctcacCATGGCCTGGTGGACTCTT
oPAF314 - Enhancer 3' Region	aaaaacaaattacaaaaattcaaaattttCTTGAAATATTCCTTATAATTCCT		oPAR19 - Enhancer 1 to promoter	GCCATGAAGACTCCTACACCTGCAGACAGGGCC
oPAF315 - Enhancer 5' Region	aaaaacaaattacaaaaattcaaaattttCAGTGACCTTGTATTCTATTAG		oPAR20 - Enhancer 3 to promoter	GCCATGAAGACTCCTACAGTTAATCCTATCTGTGAGCC
oPAF316 - Enhancer 5' Region Core	aaaaacaaattacaaaaattcaaaattttTCGCTTCATTCCATTCCTTC		oPAR21 - Enhancer 5 to promoter	GCCATGAAGACTCCTACATCATTACCCTTGTCACGGA
oPAF317 - Enhancer 5' Region UltraCore	aaaaacaaattacaaaaattcaaaattttAGTGTTGGTTGAAATAATAAAAATA		oPAR22 - Enhancer 6 to promoter	GCCATGAAGACTCCTACACTCATAAGAAGAGACACCAG
oPAF31-NGS-Lib-Fwd-1	AATGATACGGCGACCACCGAGATCTA CACTCTTTCCCTACACGACGCTCTTCC GATCTTAAGTAGAGGCTTTATATATCT TGTGGAAAGGACGAAACACC		oPAR23 - Enhancer 7 to promoter	GCCATGAAGACTCCTACAGTTCTTGACTACCTGAAGTG
oPAF32-NGS-Lib-Fwd-2	AATGATACGGCGACCACCGAGATCTA CACTCTTTCCCTACACGACGCTCTTCC GATCTATCATGCTTAGCTTTATATATC TTGTGGAAAGGACGAAACACC		oPAR236 - TIDE SH2D1A KO (g1-5)	GCTAGAGTAAGGCTCGCAGG
oPAF33-NGS-Lib-Fwd-3	AATGATACGGCGACCACCGAGATCTA CACTCTTTCCCTACACGACGCTCTTCC GATCTGATGCACATCTGCTTTATATAT CTTGTGGAAAGGACGAAACACC		oPAR237 - SH2D1A into XLP-EFS-mCit	CACAGCCACTGCGTCCATtcacgacacctgtgttctg
oPAF34-NGS-Lib-Fwd-4	AATGATACGGCGACCACCGAGATCTA CACTCTTTCCCTACACGACGCTCTTCC GATCTCGATTGCTCGACGCTTTATATA TCTTGTGGAAAGGACGAAACACC		oPAR238 - XLP New 5'R Large	GCCATGAAGACTCCTACACCTGTTTCCTCAATCTCCCT
oPAF35-NGS-Lib-Fwd-5	AATGATACGGCGACCACCGAGATCTA CACTCTTTCCCTACACGACGCTCTTCC GATCTTCGATAGCAATTCGCTTTATAT ATCTTGTGGAAAGGACGAAACACC		oPAR239 - XLP New 5'R Stitched	TTGTGCACAAGAACAAAGACAATAGCAACAGCTAATATTTGT
oPAF36-NGS-Lib-Fwd-6	AATGATACGGCGACCACCGAGATCTA CACTCTTTCCCTACACGACGCTCTTCC GATCTATCGATAGTTGCTTGCTTTATA TATCTTGTGGAAAGGACGAAACACC		oPAR24 - Enhancer 8 to promoter	GCCATGAAGACTCCTACAACTTCTCTGTAGGTTTGAAAAT
oPAF37-NGS-Lib-Fwd-7	AATGATACGGCGACCACCGAGATCTA CACTCTTTCCCTACACGACGCTCTTCC GATCTGATCGATCCAGTTAGGCTTTAT ATATCTTGTGGAAAGGACGAAACACC		oPAR240 - XLP New 5'R Stitched	GCCATGAAGACTCCTACACAAAATGGTGGAATTTCAAATA
oPAF38-NGS-Lib-Fwd-8	AATGATACGGCGACCACCGAGATCTA CACTCTTTCCCTACACGACGCTCTTCC GATCTCGATCGATTTGAGCCTGCTTTA TATATCTTGTGGAAAGGACGAAACAC C		oPAR241 - XLP New E3 Large	GCCATGAAGACTCCTACAGTTAATCCTATCTGTGAGCC
oPAF39-NGS-Lib-Fwd-9	AATGATACGGCGACCACCGAGATCTA CACTCTTTCCCTACACGACGCTCTTCC GATCTACGATCGATACACGATCGCTTT ATATATCTTGTGGAAAGGACGAAACA CC		oPAR242 - XLP New E3 Medium	GCCATGAAGACTCCTACAGGGGATAATAAAAGAGGTAA
oPAF40-NGS-Lib-Fwd-10	AATGATACGGCGACCACCGAGATCTA CACTCTTTCCCTACACGACGCTCTTCC GATCTTACGATCGATGGTCCAGAGCTT TATATATCTTGTGGAAAGGACGAAAC ACC		oPAR243 - XLP New E3 Small	GCCATGAAGACTCCTACACCCATCCTTTCTCCAGAG
oPAF42 - SH2D1A Promoter with cPPT homology	aaaaacaaattacaaaaattcaaaattttTGTAGGAGTCTTCATGGC		oPAR244 - XLP New E3 Petite	GCCATGAAGACTCCTACACTTTAATTAATGAACAATCTGGC
oPAF43 - SH2D1A - XLP Backbone	TGTAGGAGTCTTCATGGC		oPAR245 - XLP New E4 Left Large	GCCATGAAGACTCCTACAAGAGACAGCATTGCTTTTGG
oPAF44 - Enhancer 1 to cPPT	aaaaacaaattacaaaaattcaaaattttCCTTCAGAGGGAGCGT		oPAR246 - XLP New E4 Right Large	GCCATGAAGACTCCTACAGAGTCCTTCTTCACCAGTAC
oPAF45 - Enhancer 3 to cPPT	aaaaacaaattacaaaaattcaaaattttATCTATCATCCTGTTTTCAACT		oPAR247 - XLP New E4 Left Small	GCCATGAAGACTCCTACATAGACAGTATTCACTTACTTTG
oPAF46 - Enhancer 5 to cPPT	aaaaacaaattacaaaaattcaaaattttATTTGTCTGTAGTTTTCTTATGTC		oPAR248 - XLP New E4 Right Small	GCCATGAAGACTCCTACAGTAGAGTCCTTCTTCACCAG
oPAF47 - Enhancer 6 to cPPT	aaaaacaaattacaaaaattcaaaattttGCCCAACAGAAATTTATTTTCT		oPAR249 - XLP New E5 Middle	GCCATGAAGACTCCTACATTATAAAGTGATTAGAGAAGTACC
oPAF48 - Enhancer 7 to cPPT	aaaaacaaattacaaaaattcaaaattttCAAAGTAAATTGTGCTAATATGAT		oPAR25 - Enhancer 9 to promoter	GCCATGAAGACTCCTACAGGACTTTGCAGATGAGATTG
oPAF49 - Enhancer 8 to cPPT	aaaaacaaattacaaaaattcaaaattttATAAAGACTATTACCACAAAGG		oPAR250 - XLP New E5 Left	GCCATGAAGACTCCTACATCATTACCCTTGTCACGGA
oPAF50 - Enhancer 9 to cPPT	aaaaacaaattacaaaaattcaaaattttCCTTTCTTCATCTTCAAAGC		oPAR251 - XLP New E20 Large	GCCATGAAGACTCCTACAATATTGTATATTTGTCTAATTGATTT
oPAF509 - TIDE SH2D1A KO (g1-5)	GCAAGCTCGATCGAACCAAG		oPAR252 - XLP New E20 Left	GCCATGAAGACTCCTACATATTCATCTTGAGGCAAAATTTA
oPAF51 - Enhancer 10 to cPPT	aaaaacaaattacaaaaattcaaaattttCCTTTCTTCATCTTCAAAGC		oPAR253 - XLP New E20 Right	GCCATGAAGACTCCTACATAAATAAAAGAAATTTACTTTCTCACA
oPAF510 - SH2D1A into XLP-EFS-mCit	TGCCTGAAAGCCCCATGActgcaggaattcgagcatct		oPAR254 - XLP New E7 Small	GCCATGAAGACTCCTACATATAATAAATAATATAAAACTGTGTATG
oPAF511 - XLP New 5'R Large	aaaaacaaattacaaaaattcaaaattttGGTGGAATTTTATTCTTGAG		oPAR255 - E20 Insert	TGTAACTTTATTTTCCTAAAAGCAGC
oPAF512 - XLP New 5'R Stitched	aaaaacaaattacaaaaattcaaaattttTTTCTTGTGCTGATAGCATA		oPAR256 - E20 Large Insert	ATATTGTATATTTGTCTAATTGATTTCTA
oPAF513 - XLP New 5'R Stitched	GTCTTTGTTCTTGTGCACAA		oPAR256 - E20 Left Insert	TATTCATCTTGAGGCAAAATTTATTTTC
oPAF514 - XLP New E3 Large	aaaaacaaattacaaaaattcaaaattttAAGTCAATGCCCTCGTTTTAC		oPAR257 - E20 BB	GTAAGGGTTTAAACGTGTGAATTTAaaaattttgaatttttgtaatttgttttt
oPAF515 - XLP New E3 Medium	aaaaacaaattacaaaaattcaaaattttTTCCTCTCCCCAAAGTGGAA		oPAR258 - E20 Large BB	GTATGTTTCATTCTGAAGCCTCTaaaattttgaatttttgtaatttgttttt
oPAF516 - XLP New E3 Small	aaaaacaaattacaaaaattcaaaattttAAGGTAAAGTGACTACATACAT		oPAR259 - E20 Left BB	GTATGTTTCATTCTGAAGCCTCTaaaattttgaatttttgtaatttgttttt
oPAF517 - XLP New E3 Petite	aaaaacaaattacaaaaattcaaaattttGCCATGTGTGGTAGAATAAA		oPAR26 - Enhancer 10 to promoter	GCCATGAAGACTCCTACAGGGTCTTATCCAATGGGA
oPAF518 - XLP New E4 Left Large	aaaaacaaattacaaaaattcaaaattttTTTTTTGTATTTTTAGTAGAGAC		oPAR27 - Enhancer 11 to promoter	GCCATGAAGACTCCTACATTACCATTCTAATCTGTATGGG
oPAF519 - XLP New E4 Right Large	aaaaacaaattacaaaaattcaaaattttCTGGCCACCCCTCAGACA		oPAR28 - Enhancer 12 to promoter	GCCATGAAGACTCCTACACGGAAGCTAAACATTGGGT
oPAF52 - Enhancer 11 to cPPT	aaaaacaaattacaaaaattcaaaattttAGATTGGTGAGAGAATAGTAC		oPAR29 - Enhancer 13 to promoter	GCCATGAAGACTCCTACATGATATGGTGCTTTTCCACA
oPAF520 - XLP New E4 Left Small	aaaaacaaattacaaaaattcaaaattttGGCTGACATTAGCTATGGAT		oPAR293 - 20R into 5RL	ATAACTCTTCACATCCCACACTAAATAAAAGAAATTTACTTTCTCACAGT
oPAF521 - XLP New E4 Right Small	aaaaacaaattacaaaaattcaaaattttCCAGGAAAGGGCTCCTTTTC		oPAR294 - 20R into E3M	TTCCACTTTGGGGAGAGGAATAAATAAAAGAAATTTACTTTCTCACAG
oPAF522 - XLP New E5 Middle	aaaaacaaattacaaaaattcaaaattttTAGTTTCCTGAGAGTTTTTTTTTT		oPAR295 - 5RL into E3M	TTCCACTTTGGGGAGAGGAAATTTCAACCAACACTTATGAGC
oPAF523 - XLP New E5 Left	aaaaacaaattacaaaaattcaaaattttAACTCAGTTCTAGTAGCTTGTT		oPAR296 - open E3M BB (oPAR17)	aaaattttgaatttttgtaatttgttttt
oPAF524 - XLP New E20 Large	aaaaacaaattacaaaaattcaaaattttAGAGGCTTCAGAATGAAACATA		oPAR297 - 5RL backbone for E3GP	AGTTATCTGTGACACCCCTCATTTCAACCAACACTTATGAGC
oPAF525 - XLP New E20 Left	aaaaacaaattacaaaaattcaaaattttAGAGGCTTCAGAATGAAACA		oPAR298 - 20R backbone for E3GP	AGTTATCTGTGACACCCCTCTAAATAAAAGAAATTTACTTTCTCACAG
oPAF526 - XLP New E20 Right	aaaaacaaattacaaaaattcaaaattttACACTAAGGGTGTGGCTGG		oPAR299 - 5RL backbone for E3GS	TAAAGTAGACCCTGGGAAAGATTTCAACCAACACTTATGAGC
oPAF527 - XLP New E7 Small	aaaaacaaattacaaaaattcaaaattttCCTTTAAAATTGGGTTTCCAG		oPAR30 - Enhancer 14 to promoter	GCCATGAAGACTCCTACATAGTACAGGACATTTCAAAACT
oPAF53 - Enhancer 12 to cPPT	aaaaacaaattacaaaaattcaaaattttCTTTCAACTAATTTACTTTCCTTA		oPAR300 - 20R backbone for E3GS	TAAAGTAGACCCTGGGAAAGTAAATAAAAGAAATTTACTTTCTCACAG
oPAF54 - Enhancer 13 to cPPT	aaaaacaaattacaaaaattcaaaattttAAAAAAAAAATTCCAAATTTTGGGAT		oPAR307 - 20R into 3M and 5RL	TTCCACTTTGGGGAGAGGAATAAATAAAAGAAATTTACTTTCTCACAGT
oPAF55 - Enhancer 14 to cPPT	aaaaacaaattacaaaaattcaaaattttCCTGCAGAAAAGGCCTG		oPAR308 - 5RL & 3M into cPPT-20R	TCCAGCCACACCCTTAGTGTGGGGATAATAAAAGAGGTAATGAAT
oPAF56 - Enhancer 16 to cPPT	aaaaacaaattacaaaaattcaaaattttAATTGGATATGTGCCTTGGT		oPAR309 - 5RL into 20R and 3M	TCCAGCCACACCCTTAGTGTATTTCAACCAACACTTATGAGC
oPAF564 - E3 Goldilox Large	TTCCTCTCCCCAAAGTGGAA		oPAR31 - Enhancer 16 to promoter	GCCATGAAGACTCCTACATTATCCATTCGGTGGTTTATAT
oPAF565 - E3 Goldilox Small	CTTTCCCAGGGTCTACTTTA		oPAR310 - 3M into cPPT and 5RL	ATAACTCTTCACATCCCACACGGGGATAATAAAAGAGGTAATGAAT
oPAF566 - E3 Goldilox Petite	GAGGGGTGTCACAGATAACT		oPAR311 - open 20R at Pro	ATAACTCTTCACATCCCACACGGGGATAATAAAAGAGGTAATGAAT
oPAF568 - 20R into cPPT	aaaaacaaattacaaaaattcaaaattttACACTAAGGGTGTGGCTGGA		oPAR312 - 3M&5RL into 20R-Pro	TGGCCATGAAGACTCCTACAATTTCAACCAACACTTATGAGC
oPAF569 - 5RL into cPPT	aaaaacaaattacaaaaattcaaaattttGTGTGGGATGTGAAGAGTTAT		oPAR313 - open 3M into 20R-cppt	GGGGATAATAAAAGAGGTAATGAAT
oPAF57 - Enhancer 17 to cPPT	aaaaacaaattacaaaaattcaaaattttAACCAAAAAACTCCAACTCATA		oPAR317 - amplify E3GP	GTTAATCCTATCTGTGAGCCTG
oPAF570 - 5RL	GTGTGGGATGTGAAGAGTTAT		oPAR319 - amplify SH2D1A	TCATGGGGCTTTCAGGCA
oPAF571 - open E3M BB	TTCCTCTCCCCAAAGTGGAA		oPAR32 - Enhancer 17 to promoter	GCCATGAAGACTCCTACACTTTCTTATTGACAAAAGAGATC
oPAF58 - Enhancer 19 to cPPT	aaaaacaaattacaaaaattcaaaattttGAGTGAGGGTGCTAATTTC		oPAR33 - Enhancer 19 to promoter	GCCATGAAGACTCCTACAATGATTACCAATCATACAGGAAA
oPAF59 - Enhancer 20 to cPPT	aaaaacaaattacaaaaattcaaaattttATTACCAGTTTGGACCAAAGA		oPAR34 - Enhancer 20 to promoter	GCCATGAAGACTCCTACAAAGCAGCATCACCCCCA
oPAF60 - Enhancer 21 to cPPT	aaaaacaaattacaaaaattcaaaattttCTAGTGTTTAATCTTTCAATTGAC		oPAR340 - TIDE SH2D1A g7	TGTGGCAATTTTCAGGAGTTCAC
oPAF605 - TIDE SH2D1A g7	TCCTATGAATGCAATGACACCA		oPAR35 - Enhancer 21 to promoter	GCCATGAAGACTCCTACATAGCCTTCTCCCTGCAC
oPAF61 - Enhancer 22 to cPPT	aaaaacaaattacaaaaattcaaaattttAGATTGGTTTGGGGTGGA		oPAR36 - Enhancer 22 to promoter	GCCATGAAGACTCCTACAAATAAGAGTTTCTTGGCCTCT
oPAF62 - Enhancer 23 to cPPT	aaaaacaaattacaaaaattcaaaattttTATTAGTTCAACTTTTTAAGATCC		oPAR37 - Enhancer 23 to promoter	GCCATGAAGACTCCTACAATGAGATATCATTTCACACCTG
oPAF63 - Enhancer 25 to cPPT	aaaaacaaattacaaaaattcaaaattttCTGTGAACATATGGGGGAA		oPAR38 - Enhancer 25 to promoter	GCCATGAAGACTCCTACACTGTCAGCTAGATAGTGGT
oPAF64 - Enhancer 26 to cPPT	aaaaacaaattacaaaaattcaaaattttTGGTCAGTTACTTCAGTAACT		oPAR39 - Enhancer 26 to promoter	GCCATGAAGACTCCTACATGATTTCCATTTTTCACCATGG
oPAF65 - Enhancer 31 to cPPT	aaaaacaaattacaaaaattcaaaattttTGTTTTAGCTCTCACATGCC		oPAR40 - Enhancer 31 to promoter	GCCATGAAGACTCCTACACAATTGAATACTATCTGGCCA
			oPAR44 - XLP1 - 3'UTR Barcode Primer	ggtaagatgctcgaattcc
